# Supplementary material for: Association of dysfunctional breathing with health-related quality of life: A cross-sectional study in a young population
Source: PLoS One. 2018 Oct 11;13(10):e0205634. doi: 10.1371/journal.pone.0205634 (PMC6181383; doi:10.1371/journal.pone.0205634)
Supplement: S1 File — KNQ = Korean version of the Nijmegen Questionnaire, K-GHQ-30 = Korean version of the General Health Questionnaire-30, K-SF-36 = Korean version of the Short Form-36. (XLSX) [file pone.0205634.s001.xlsx]

## Sheet: dataset
gender_male=1_female=2	Age	KNQ1	KNQ2	KNQ3	KNQ4	KNQ5	KNQ6	KNQ7	KNQ8	KNQ9	KNQ10	KNQ11	KNQ12	KNQ13	KNQ14	KNQ15	KNQ16	KNQ_sum	KGHQ1	KGHQ2	KGHQ3	KGHQ4	KGHQ5	KGHQ6	KGHQ7	KGHQ8	KGHQ9	KGHQ10	KGHQ11	KGHQ12	KGHQ13	KGHQ14	KGHQ15	KGHQ16	KGHQ17	KGHQ18	KGHQ19	KGHQ20	KGHQ21	KGHQ22	KGHQ23	KGHQ24	KGHQ25	KGHQ26	KGHQ27	KGHQ28	KGHQ29	KGHQ30	KGHQ_sum
1	18	2	2	1	3	2	2	2	1	1	1	1	1	1	3	1	1	25	1	1	1	1	2	2	1	1	1	1	2	2	2	1	1	1	1	1	1	1	1	1	1	1	1	3	1	1	1	1	37
1	20	0	0	1	0	0	0	0	0	0	0	0	0	0	0	0	0	1	0	1	1	1	1	0	1	1	1	0	0	1	2	1	1	1	1	1	1	1	1	1	1	1	1	3	1	1	1	1	29
1	22	2	2	2	4	1	2	2	2	3	2	2	2	2	2	3	2	35	1	1	1	1	1	1	1	2	1	2	1	2	1	1	1	1	1	1	1	1	1	1	2	0	2	4	1	1	1	0	36
2	20	0	0	0	0	0	0	0	0	2	2	0	2	2	2	2	2	14	0	2	1	1	2	1	1	1	1	1	1	0	2	0	0	0	1	0	0	0	0	1	1	1	1	3	2	1	2	1	28
2	19	1	2	2	1	0	1	0	1	3	1	0	0	0	3	1	1	17	2	0	2	1	0	1	3	2	2	0	2	2	0	1	3	3	1	1	2	2	1	3	0	1	0	3	0	1	2	0	41
1	19	2	1	1	2	0	0	0	1	0	0	0	0	0	0	1	0	8	1	0	1	2	1	0	1	1	1	1	1	1	1	0	1	2	2	1	1	1	1	2	2	1	1	2	1	1	1	2	34
2	18	1	1	0	2	0	0	0	0	1	0	0	0	0	2	1	1	9	1	1	1	1	1	0	0	0	0	0	1	1	1	1	1	1	0	1	1	1	1	1	0	0	0	4	0	0	0	0	20
2	20	0	1	1	2	0	0	0	0	2	2	0	0	0	0	0	0	8	1	1	1	2	2	1	1	2	1	1	1	1	2	1	1	1	1	1	1	1	1	1	1	1	1	3	1	1	1	1	36
2	20	2	2	2	2	2	1	1	1	3	0	0	1	1	3	1	2	24	1	2	2	2	2	2	1	2	2	2	0	1	2	1	1	1	1	2	2	2	1	0	1	1	1	3	2	1	0	1	42
2	21	2	2	1	1	0	0	1	2	3	1	0	1	0	1	0	2	17	1	3	1	2	2	3	0	1	2	2	0	1	3	2	1	1	1	1	1	2	0	0	1	2	2	2	2	2	1	2	44
2	20	1	1	1	2	0	0	0	1	1	0	0	0	1	2	2	0	12	1	1	1	1	1	1	1	1	1	1	1	2	2	1	1	1	1	1	1	1	1	0	1	1	1	2	1	1	1	0	31
2	20	2	2	2	2	1	2	2	2	2	0	2	0	0	2	2	2	25	1	1	1	1	2	1	1	1	1	2	1	1	1	1	1	2	1	1	1	1	1	1	1	1	1	3	1	1	1	1	35
2	18	1	2	1	3	1	0	0	0	0	0	0	0	0	2	2	2	14	1	2	1	1	1	1	1	2	2	1	1	1	2	1	1	0	1	1	2	1	1	1	2	1	2	3	1	1	1	1	38
1	19	1	0	0	1	0	0	2	1	1	0	2	0	0	0	1	1	10	0	1	0	0	2	2	0	0	1	1	0	0	2	0	0	0	1	1	0	0	0	0	0	0	1	1	1	0	0	0	14
1	18	0	2	3	0	0	0	0	0	2	0	0	0	0	0	0	1	8	1	0	1	1	1	1	1	1	1	1	0	0	0	0	0	0	0	1	1	1	1	0	0	0	1	3	1	0	0	0	18
2	20	1	1	2	1	0	1	1	2	3	0	0	1	0	0	2	1	16	1	1	1	1	2	2	0	1	0	1	2	0	1	1	1	0	1	1	0	0	0	0	1	1	1	3	1	2	1	0	27
1	19	1	2	1	1	1	1	1	1	2	1	1	1	1	1	1	1	18	1	1	1	1	2	2	1	1	2	2	0	1	2	2	1	1	1	1	1	1	1	1	2	1	2	2	1	1	1	1	38
1	18	1	2	2	1	1	2	2	1	1	1	1	1	3	1	2	1	23	1	3	1	1	1	1	1	1	3	1	1	1	2	2	1	0	0	0	1	1	1	1	1	1	1	2	1	1	1	1	34
2	19	1	1	3	3	0	3	3	3	1	0	0	0	0	4	2	0	24	1	2	2	1	1	2	2	2	2	2	1	1	2	2	1	1	2	1	2	1	2	1	1	1	1	2	1	1	1	2	44
2	19	0	0	2	2	1	0	0	0	1	0	0	0	0	2	1	0	9	1	0	1	0	0	1	0	1	1	0	1	0	0	0	0	1	1	1	1	1	0	1	0	0	1	4	0	0	0	0	17
2	19	2	3	2	2	1	1	0	1	2	0	0	0	0	2	1	3	20	1	1	1	1	2	1	1	1	1	1	1	1	1	2	1	1	2	1	2	1	1	1	1	1	1	2	1	2	2	1	37
2	19	2	1	4	4	0	0	0	3	3	0	0	0	0	2	0	0	19	0	2	1	1	2	1	1	1	2	1	1	1	1	0	0	1	1	1	1	1	1	1	1	0	1	3	0	0	0	0	27
2	20	0	1	1	0	0	1	1	0	0	0	1	0	0	0	1	1	7	1	1	1	1	2	1	1	1	1	2	2	1	2	1	1	0	2	1	1	1	1	1	1	0	1	2	1	2	0	1	34
1	20	0	0	1	1	0	0	0	0	0	2	0	0	0	2	1	0	7	1	0	1	1	0	1	0	2	1	2	0	0	1	1	2	0	0	0	2	1	0	2	0	0	1	2	0	0	0	0	21
1	19	0	1	1	0	1	0	1	0	0	0	0	0	1	0	0	0	5	0	1	1	1	0	0	1	1	0	1	1	0	1	0	1	1	1	1	0	1	1	1	0	1	1	3	1	1	0	0	22
1	21	0	2	1	1	0	2	0	0	0	0	0	0	0	2	0	0	8	2	1	0	1	1	1	2	1	2	2	1	0	3	1	1	1	1	2	2	1	2	2	2	0	1	2	1	1	1	2	40
2	19	0	0	1	0	0	0	0	0	0	0	0	1	0	0	0	0	2	1	0	1	2	1	2	0	1	1	0	0	1	1	0	1	0	0	1	0	1	0	0	0	0	1	2	0	2	2	0	21
2	20	0	1	1	3	0	1	0	0	1	0	0	1	0	1	1	1	11	1	1	1	1	0	2	1	1	1	0	0	2	1	0	0	0	1	1	0	1	0	0	0	0	1	2	0	0	0	2	20
1	19	0	0	0	0	0	0	0	1	1	0	0	2	0	2	0	1	7	1	1	2	1	2	2	1	1	1	2	1	2	1	1	1	1	2	1	1	1	1	1	1	1	1	2	1	1	1	2	38
2	19	0	1	0	3	0	0	0	0	3	0	0	0	0	0	0	0	7	1	0	0	1	0	2	2	1	1	2	1	2	2	0	1	0	0	2	2	1	1	0	1	1	1	2	0	0	0	1	28
1	21	0	1	0	0	0	0	0	0	3	0	0	0	0	3	1	1	9	0	1	0	0	2	2	1	0	3	2	1	3	2	2	1	1	1	1	1	1	2	1	2	1	1	2	1	1	0	2	38
2	24	1	2	2	2	1	1	0	1	2	0	0	1	0	4	2	2	21	1	2	1	1	2	2	1	1	2	2	2	1	1	1	1	1	1	1	1	1	1	1	2	1	1	2	2	1	1	1	39
1	20	1	3	1	1	0	0	0	0	0	0	0	0	0	0	1	2	9	1	2	2	2	3	2	1	0	3	2	1	1	3	3	1	0	1	0	3	1	1	2	1	1	0	3	3	3	1	1	48
2	20	2	1	1	2	0	0	0	1	2	1	0	0	0	2	0	1	13	1	3	1	1	3	1	2	1	1	2	0	0	3	1	0	1	0	1	1	1	1	1	1	1	1	3	1	1	1	1	36
1	22	2	1	1	1	0	0	0	1	4	1	0	1	0	2	2	3	19	0	2	0	1	1	1	1	1	0	0	0	1	2	2	0	0	0	1	0	1	1	0	1	0	1	2	0	0	0	0	19
1	20	0	0	1	2	1	0	0	0	0	0	0	0	0	1	1	0	6	1	1	1	1	1	1	1	1	1	2	2	1	2	2	1	1	1	1	1	1	1	2	1	1	1	2	1	0	1	1	35
1	20	1	0	1	1	0	0	0	0	0	1	0	0	0	0	1	0	5	0	0	0	0	0	0	0	1	0	0	0	0	1	0	0	0	0	0	0	0	0	0	1	0	0	2	0	0	0	0	5
1	20	2	2	1	2	2	2	2	2	0	1	3	0	0	0	1	2	22	1	2	1	1	2	2	1	1	1	1	1	0	1	2	1	1	1	1	1	1	1	1	0	0	1	2	1	2	1	0	32
1	19	1	1	0	1	0	1	0	1	0	0	1	0	0	0	0	1	7	1	0	1	1	1	1	0	2	1	2	1	0	2	0	1	1	0	1	2	1	1	1	0	0	2	1	1	0	0	0	25
1	21	1	2	0	1	0	0	0	0	0	0	0	2	1	0	1	0	8	1	0	1	2	1	1	1	1	1	2	1	1	2	0	1	1	1	1	1	2	1	1	1	1	1	2	1	1	1	1	33
2	20	1	2	3	3	1	1	1	3	3	0	2	0	0	1	1	1	23	1	2	1	1	1	1	1	1	0	1	0	0	0	1	1	1	0	1	1	1	1	1	0	0	1	2	1	1	0	0	23
1	19	1	2	0	0	0	0	0	1	0	0	1	0	0	0	2	2	9	2	1	1	2	3	2	1	1	3	2	2	2	2	1	1	1	2	1	0	1	2	2	2	2	2	2	2	2	1	2	50
1	20	1	1	1	1	0	0	0	1	4	1	1	1	2	3	2	2	21	1	2	1	1	1	1	1	1	2	2	2	1	2	2	1	1	1	1	1	1	1	1	2	1	1	1	1	1	1	1	37
2	19	1	3	1	3	3	1	1	1	2	0	0	0	0	3	2	3	24	1	1	2	1	2	2	1	2	2	2	1	3	2	1	1	2	2	2	2	2	2	2	2	2	1	2	2	2	2	2	53
1	19	0	0	0	0	0	0	0	0	0	0	0	0	0	0	0	0	0	1	0	1	1	1	1	1	0	0	1	0	1	1	0	1	1	1	1	1	1	1	2	1	1	1	2	1	0	0	0	24
2	18	2	0	0	1	0	0	0	0	1	1	0	0	0	2	0	0	7	0	0	0	0	1	0	0	0	1	0	0	0	0	0	0	0	0	0	0	0	0	1	0	0	0	0	0	0	0	0	3
1	21	1	1	2	1	0	0	0	1	2	1	0	0	0	2	0	2	13	1	1	2	1	1	1	1	1	2	2	1	2	2	1	0	1	1	1	2	1	1	1	0	1	1	2	1	1	2	2	37
2	20	0	0	0	2	0	0	0	0	0	0	0	0	0	3	0	0	5	1	2	0	1	1	1	1	0	0	0	0	0	1	2	0	0	0	0	3	0	0	1	0	0	1	0	0	2	0	2	19
1	19	1	2	0	0	0	0	0	1	0	0	0	0	0	0	2	1	7	1	1	1	1	1	2	0	1	1	1	1	1	1	1	1	0	1	1	1	1	1	1	1	0	1	1	1	0	0	0	25
2	19	0	0	0	2	0	0	0	1	1	1	1	0	0	3	0	0	9	1	1	1	1	1	1	0	1	1	1	0	0	2	0	1	0	1	1	0	1	1	1	0	0	1	1	1	1	2	0	23
1	19	1	1	1	1	1	0	0	0	0	0	0	0	0	1	0	0	6	0	0	0	0	1	1	0	0	1	0	0	0	1	0	0	0	0	0	0	0	0	0	0	0	2	2	0	0	1	0	9
2	20	0	0	2	3	1	0	1	0	1	0	0	0	0	1	0	1	10	1	0	1	2	1	1	1	2	0	0	0	0	1	0	1	0	1	0	2	1	0	0	1	1	1	2	0	0	0	0	20
2	19	1	1	2	2	0	0	1	2	0	1	0	1	0	1	2	1	15	2	1	2	2	1	2	1	2	1	1	0	1	1	0	0	0	1	2	2	1	0	2	0	0	2	1	2	0	0	0	30
1	18	1	3	3	3	3	3	4	3	3	1	4	4	2	2	2	2	43	1	1	1	1	2	2	1	1	2	1	3	0	0	0	3	1	1	1	1	2	1	2	2	1	1	2	2	1	2	2	41
1	20	0	2	2	1	2	1	1	0	1	0	0	0	0	2	1	1	14	2	1	1	1	2	1	1	2	1	1	1	1	2	1	1	1	1	2	1	1	1	1	1	1	1	2	1	1	1	1	36
1	20	0	3	2	2	1	1	0	0	2	0	0	0	0	2	0	0	13	2	1	1	1	1	0	0	0	1	1	0	1	1	1	1	0	1	1	2	1	0	1	1	0	1	1	1	2	2	0	26
1	20	3	2	0	0	0	0	0	2	2	0	0	1	0	0	0	2	12	1	2	1	1	2	1	1	1	1	0	1	0	2	0	1	1	0	1	1	1	1	1	0	0	1	0	2	0	0	0	24
1	21	1	0	0	2	1	0	1	0	0	0	1	0	1	1	0	0	8	0	1	1	1	2	2	0	0	1	1	0	1	2	0	1	0	1	1	1	1	1	1	1	0	2	2	1	2	0	1	28
2	20	1	2	0	1	0	1	1	0	2	0	2	0	0	3	2	0	15	1	2	1	1	1	0	1	1	0	1	1	0	2	3	2	0	0	1	1	1	1	1	0	0	1	0	0	0	0	0	23
2	21	0	0	0	0	0	0	0	0	0	0	0	0	0	2	0	0	2	1	1	1	1	1	2	1	1	1	1	1	0	0	0	1	1	1	1	1	1	1	1	0	0	1	1	1	1	0	0	24
2	19	0	0	0	0	0	0	0	1	1	0	1	1	1	0	1	1	7	0	3	1	1	3	2	2	1	2	2	0	2	2	3	1	0	2	1	1	0	1	0	0	0	1	3	0	0	0	0	34
2	19	0	0	0	2	0	0	0	0	0	0	0	0	0	0	0	0	2	1	1	1	2	1	1	1	1	1	2	1	1	2	1	1	1	2	2	1	2	1	1	2	1	2	2	1	1	1	2	40
1	21	0	1	2	0	0	2	2	0	1	1	0	0	1	2	1	0	13	1	1	1	1	1	2	1	1	1	1	1	0	1	0	0	1	1	1	0	1	1	0	0	0	1	1	0	0	0	0	20
1	20	0	3	0	0	2	0	0	0	0	0	0	0	0	2	2	3	12	2	3	2	1	0	3	2	1	3	1	0	3	3	1	1	1	1	2	1	1	2	0	3	2	1	3	1	0	0	2	46
1	20	0	0	2	2	2	1	1	0	2	0	1	0	0	3	0	0	14	1	2	1	1	1	1	1	1	2	2	1	1	3	2	1	0	1	2	1	2	1	1	1	0	1	2	1	1	0	0	35
1	20	1	1	2	1	0	0	0	0	0	0	0	0	2	0	0	0	7	1	2	1	1	0	0	0	1	1	1	1	0	0	2	0	2	1	2	1	1	2	2	0	0	0	1	1	1	1	1	27
1	21	0	0	0	0	0	0	0	0	1	0	0	0	0	1	1	1	4	1	2	1	1	1	1	0	1	0	0	0	0	1	1	0	0	0	1	0	0	0	0	1	0	1	1	0	1	1	1	17
1	21	3	2	1	2	0	1	1	2	1	3	1	0	0	0	2	2	21	1	2	0	1	2	1	1	1	2	1	1	1	2	2	0	0	0	1	1	1	1	1	0	0	1	2	0	1	2	0	29
1	21	0	1	0	0	2	1	1	0	1	1	0	0	0	0	1	2	10	2	2	2	1	2	3	2	1	2	2	2	3	3	0	2	1	1	2	2	2	2	2	3	2	1	2	2	2	2	2	57
1	21	0	1	0	2	1	0	0	0	0	0	0	1	0	0	1	1	7	1	0	1	1	0	1	1	1	1	0	1	0	1	1	1	1	0	1	1	1	3	1	1	0	1	1	1	1	0	0	24
2	21	2	3	1	2	3	1	4	2	3	0	4	2	2	4	3	3	39	2	3	3	2	3	2	2	2	3	3	3	1	2	2	1	0	2	2	2	2	2	2	1	2	2	2	3	3	2	2	63
2	19	2	2	2	2	1	0	0	0	2	1	0	3	1	2	2	1	21	1	2	0	1	2	1	1	1	2	2	1	1	2	2	1	1	1	1	1	1	0	0	1	0	1	2	1	2	1	0	33
1	21	0	2	0	2	1	0	0	0	0	0	0	0	0	0	0	0	5	1	2	0	1	1	1	1	2	1	1	2	2	2	2	1	0	1	0	0	0	0	0	1	1	0	0	0	0	0	0	23
2	21	0	0	3	1	0	0	0	0	2	0	0	0	0	1	0	0	7	1	2	2	2	0	0	1	1	2	2	1	2	1	0	1	1	1	2	2	2	1	1	1	1	1	2	1	0	0	0	34
1	22	0	0	0	4	0	2	0	0	3	0	0	0	0	0	0	0	9	1	1	1	1	1	1	0	0	1	1	0	0	2	2	1	0	0	2	1	0	0	0	0	0	1	1	2	2	0	0	22
2	20	0	0	1	2	0	2	3	0	3	0	0	0	0	3	0	1	15	0	1	1	1	1	1	0	1	2	1	1	1	2	1	1	1	1	1	1	1	1	1	1	1	1	1	0	0	0	1	27
1	19	2	2	1	1	1	1	1	2	2	0	0	1	0	0	0	1	15	1	2	1	1	1	2	1	1	1	1	1	2	2	2	1	1	1	1	1	1	1	1	1	0	1	2	2	1	1	1	36
1	22	0	1	3	2	2	2	2	2	2	2	1	1	1	1	1	1	24	1	1	1	2	2	3	1	2	2	3	1	3	2	3	1	1	1	1	0	1	2	1	2	3	1	2	3	2	2	3	53
2	20	2	2	3	4	1	1	1	2	3	1	2	0	0	3	4	1	30	2	0	1	1	1	1	0	0	2	2	2	0	2	0	1	0	2	1	2	1	1	0	1	1	1	2	1	0	0	1	29
2	22	1	2	2	3	0	0	1	1	2	0	0	0	2	4	2	2	22	2	2	2	1	2	2	0	1	2	2	1	2	2	1	1	0	1	1	0	0	0	0	0	1	1	2	2	1	2	2	36
2	20	2	2	1	2	2	1	0	2	0	0	2	0	0	3	3	3	23	2	2	2	1	2	1	1	1	2	2	1	2	2	2	0	0	2	2	1	1	2	0	2	2	1	2	2	3	2	2	47
1	20	2	3	2	3	2	1	1	3	2	0	2	1	2	3	3	3	33	1	2	1	1	2	1	1	1	2	2	1	2	2	1	1	0	1	1	1	1	1	0	1	1	1	3	2	1	1	1	37
1	21	2	1	0	1	0	0	0	1	1	0	0	1	1	2	1	0	11	0	2	1	0	1	0	0	0	1	1	0	1	2	0	0	0	1	0	0	0	1	0	1	0	0	2	0	1	1	1	17
2	21	0	1	1	0	1	0	0	0	0	0	0	0	0	1	1	1	6	1	2	1	2	1	1	1	1	1	2	1	1	1	1	1	1	1	1	1	1	1	1	1	1	1	1	1	1	1	0	32
1	20	0	0	0	1	0	0	1	0	1	1	0	0	0	0	0	1	5	1	2	1	1	1	0	1	0	2	1	1	1	3	2	0	0	0	0	0	0	0	1	0	0	1	2	1	1	1	1	25
1	21	0	2	1	0	0	0	0	0	0	0	0	0	0	3	0	0	6	1	1	1	1	0	0	0	1	0	0	3	0	0	0	3	0	0	1	0	0	0	2	0	0	0	1	1	1	0	0	17
1	20	0	0	0	0	0	0	0	0	0	0	0	0	0	0	0	0	0	1	2	1	1	2	2	1	0	1	2	2	2	1	1	1	1	1	1	2	0	0	1	0	1	1	3	1	1	1	0	34
1	20	1	1	0	0	1	0	0	2	0	0	0	0	0	0	0	0	5	1	2	1	1	1	1	1	1	1	1	0	0	1	1	1	0	0	1	0	1	0	0	1	0	1	2	1	0	0	0	21
1	20	0	0	0	0	0	0	0	0	0	0	0	0	0	0	0	0	0	1	1	1	1	1	1	1	1	1	1	1	2	2	1	1	1	1	1	1	1	0	1	1	1	1	2	1	0	0	0	29
1	21	1	1	2	2	1	0	0	1	0	0	0	0	0	0	1	1	10	1	0	0	1	1	1	0	1	1	1	0	1	1	0	0	0	0	0	0	0	0	0	1	0	1	2	0	2	2	0	17
1	21	0	0	1	1	1	0	0	0	0	1	0	1	0	1	1	0	7	1	1	1	1	1	1	1	1	1	1	1	1	2	1	1	1	1	1	1	1	1	1	1	1	1	1	1	1	2	1	32
1	19	1	1	0	0	0	0	0	1	0	0	0	0	0	2	1	1	7	1	2	1	1	2	2	1	1	1	1	1	1	2	1	1	1	1	1	1	1	1	1	1	1	1	2	1	1	1	1	35
2	34	2	3	0	3	2	0	0	0	3	2	1	2	0	4	4	4	30	1	3	1	1	2	2	2	2	3	2	1	1	2	2	1	1	1	2	1	2	1	2	1	1	1	2	2	1	2	1	47
2	20	0	1	0	0	0	0	0	1	2	0	0	0	0	3	0	1	8	0	2	1	1	1	1	1	2	1	1	0	1	1	1	1	1	0	1	1	1	2	1	1	0	1	1	1	1	0	1	28
2	20	1	0	2	2	3	0	0	1	1	0	1	1	0	4	1	1	18	2	1	1	2	2	2	2	1	2	2	1	2	2	0	1	1	2	2	2	2	2	1	2	1	2	2	2	1	1	2	48
1	20	0	1	3	3	1	1	0	0	2	0	2	0	0	0	2	2	17	1	1	0	0	2	1	1	1	1	2	1	1	1	1	1	1	1	1	1	1	1	1	1	1	1	1	1	2	1	0	30
1	20	1	3	4	3	1	1	1	2	2	3	1	1	1	4	3	3	34	1	2	1	1	3	1	0	1	1	0	1	1	2	1	0	2	1	2	2	1	1	1	1	1	0	3	3	1	2	1	38
1	21	2	3	3	3	3	1	2	3	1	0	1	2	1	2	3	4	34	2	1	2	1	2	2	1	1	3	3	2	2	3	1	2	1	1	2	2	2	1	2	2	2	1	3	2	0	1	0	50
1	20	2	1	2	1	1	1	1	2	2	0	1	0	0	1	2	2	19	2	1	2	1	2	1	1	1	1	2	1	2	2	1	1	1	1	1	2	1	1	2	1	1	2	2	2	2	1	1	42
1	23	1	2	0	1	2	2	4	2	2	1	3	2	0	2	2	2	28	2	2	2	1	2	2	1	1	2	2	1	2	1	2	1	1	1	2	1	2	1	2	1	1	2	1	1	1	1	2	44
2	21	1	2	1	3	2	1	2	0	1	1	3	1	0	4	2	1	25	0	1	0	0	3	2	0	0	1	1	2	1	2	0	0	0	1	0	0	0	0	0	1	0	0	2	1	1	0	0	19
2	20	1	1	0	2	0	0	0	0	1	0	0	0	0	1	1	1	8	1	1	1	1	1	1	1	1	1	2	1	0	1	0	0	1	1	1	1	1	1	1	1	0	1	3	1	1	2	0	29
1	20	0	0	2	2	1	2	1	0	2	0	1	1	1	1	1	1	16	1	1	0	1	1	1	1	1	2	1	2	0	2	1	0	1	0	1	2	0	0	1	1	0	1	3	1	1	1	0	28
1	19	2	2	3	0	1	0	0	2	3	0	0	0	0	1	1	1	16	3	3	1	1	2	2	2	0	2	1	1	2	2	2	0	3	2	0	1	1	2	1	2	0	1	3	1	0	0	2	43
1	20	1	1	1	2	1	1	1	0	2	0	0	0	0	0	1	0	11	2	2	3	2	2	1	1	1	2	2	1	2	2	0	1	1	2	2	2	2	1	1	2	2	1	3	1	1	1	2	48
1	20	1	1	1	1	1	0	0	0	0	0	0	0	0	2	1	1	9	1	1	1	1	2	2	2	1	1	2	1	1	1	1	1	1	1	2	2	1	1	2	1	1	1	1	1	1	1	0	36
2	20	2	2	3	3	0	1	0	2	3	0	1	1	1	2	2	2	25	1	2	1	1	2	1	0	1	2	3	2	2	1	1	1	0	1	1	1	1	1	1	1	1	1	2	1	2	1	2	38
2	21	1	1	1	2	1	1	1	2	1	0	0	0	0	4	1	1	17	2	2	1	1	2	1	1	1	1	1	1	2	2	3	1	1	1	1	1	1	1	1	0	0	1	0	1	1	1	0	33
2	20	2	2	1	3	3	0	1	2	3	0	1	1	0	3	2	2	26	1	2	1	2	1	1	1	1	2	2	2	2	2	1	1	1	2	2	2	2	1	2	2	2	2	2	1	2	2	2	49
2	19	1	1	0	2	0	0	0	0	1	0	0	0	0	2	0	0	7	1	0	1	1	0	1	1	1	0	1	1	0	1	0	1	0	0	1	1	1	1	1	0	0	1	1	0	1	0	0	18
2	19	1	2	2	2	1	2	1	2	1	0	0	1	0	2	2	3	22	1	2	1	1	2	2	1	1	2	1	1	2	2	2	1	0	1	1	1	1	1	0	2	1	1	2	3	1	3	2	42
1	21	2	4	3	4	2	2	2	2	4	0	2	0	0	4	4	3	38	1	2	1	1	2	2	1	1	2	2	1	2	2	2	1	1	2	2	2	2	1	1	1	1	1	2	1	2	1	2	45
2	30	0	1	0	3	0	0	0	0	1	1	0	0	0	1	1	1	9	2	1	2	2	1	1	1	2	1	1	1	1	2	1	1	2	1	2	1	1	1	1	1	1	2	2	1	1	1	1	39
1	21	0	0	2	0	0	0	0	0	1	2	1	0	1	0	0	1	8	1	0	1	1	1	1	1	1	2	1	1	1	0	2	0	1	2	1	0	0	2	2	3	2	1	2	1	2	1	2	36
1	20	0	1	1	1	1	1	0	0	0	0	0	0	0	0	0	1	6	1	1	2	2	1	3	1	2	2	2	1	2	2	1	1	1	2	2	2	2	2	2	1	3	2	2	2	1	1	2	51
2	20	0	1	1	1	1	0	0	1	0	0	2	0	0	0	2	2	11	1	1	1	1	1	1	1	1	1	1	0	1	2	1	1	1	1	2	2	1	1	1	1	1	1	2	1	1	1	0	32
2	20	0	2	3	1	4	1	2	1	0	0	0	0	0	3	1	1	19	2	1	1	2	1	2	1	2	3	1	0	2	3	2	0	0	3	2	1	1	1	0	1	1	2	3	1	1	1	2	43
1	22	1	2	1	1	2	1	3	1	0	0	1	1	1	3	0	1	19	1	2	1	1	1	1	2	2	2	2	1	1	2	2	1	1	1	1	2	1	1	1	2	1	1	2	2	1	2	2	43
2	21	3	3	3	2	1	1	1	2	4	1	4	1	4	1	1	1	33	1	3	0	1	3	2	0	0	3	3	1	3	3	3	0	1	1	1	1	2	1	0	2	1	1	3	2	2	3	1	48
2	22	1	3	2	2	2	1	2	1	1	1	1	2	1	3	2	1	26	2	2	2	2	2	2	2	2	2	2	2	2	2	2	1	1	2	2	2	2	1	2	2	2	2	2	0	2	1	2	54
1	21	2	0	0	1	0	0	0	0	2	0	0	1	0	3	0	0	9	2	0	1	2	1	1	0	1	2	3	0	0	1	0	2	0	1	3	1	1	0	0	1	0	2	0	0	0	0	0	25
1	24	1	1	2	1	0	0	1	0	2	0	2	0	0	2	0	1	13	1	2	1	1	1	2	2	2	2	2	1	2	3	2	0	1	2	2	1	2	2	2	1	1	1	1	0	0	0	0	40
2	22	1	1	1	2	1	1	1	0	0	2	1	2	0	0	3	2	18	1	2	1	1	2	1	1	1	2	2	1	1	2	2	1	1	2	1	1	1	1	1	1	1	2	1	1	1	1	1	38
2	23	0	0	2	2	2	2	2	0	2	2	2	0	0	0	2	0	18	2	1	1	2	1	1	1	2	1	2	0	1	2	0	1	0	2	2	0	1	1	0	0	0	1	1	2	2	0	0	30
2	22	0	1	2	3	0	1	0	1	0	1	1	2	0	4	2	1	19	1	1	1	1	1	1	0	1	1	2	0	0	2	2	1	0	3	1	2	1	1	0	1	2	1	0	0	0	0	0	27
2	21	1	2	1	2	1	0	1	0	3	2	0	0	0	2	2	2	19	1	0	2	2	1	1	1	2	2	2	0	2	3	0	2	0	2	1	2	2	1	2	2	2	2	2	2	0	1	2	44
2	23	1	2	2	2	1	0	0	2	2	0	0	1	0	3	2	2	20	1	2	2	1	1	1	1	1	1	2	1	1	2	2	1	0	1	2	1	2	1	1	1	1	1	2	1	1	2	1	38
2	23	1	3	3	4	3	1	1	0	3	0	1	0	0	1	2	3	26	1	2	2	1	2	2	1	2	2	3	1	2	2	1	2	1	2	2	2	2	2	1	2	2	2	3	1	3	2	3	56
2	21	0	3	1	2	2	0	3	0	1	1	2	2	3	0	0	2	22	2	2	1	2	2	1	1	1	1	1	1	1	2	3	2	1	1	2	1	2	1	1	1	1	2	2	2	1	1	1	43
2	21	3	2	0	3	1	1	0	2	3	0	0	0	0	0	0	1	16	1	1	1	1	1	0	2	1	2	2	1	1	1	2	1	2	2	1	2	1	1	2	3	0	1	2	1	0	0	1	37
1	23	1	1	0	2	1	0	0	0	3	0	1	0	0	0	2	1	12	2	1	2	2	1	2	0	1	1	2	1	1	2	3	1	1	1	2	1	2	1	1	1	1	2	2	1	0	0	2	40
1	22	0	2	1	2	0	1	1	0	3	0	0	2	0	4	0	1	17	2	2	0	0	1	1	0	2	1	1	1	1	1	1	0	1	1	1	0	1	1	1	1	0	1	3	1	1	1	0	28
1	22	2	1	0	0	0	0	0	2	0	0	0	0	0	0	0	0	5	0	0	1	1	1	1	0	1	0	0	0	0	1	0	0	0	2	1	1	1	0	1	1	0	1	0	1	0	1	0	16
1	25	2	3	3	2	2	0	0	0	3	0	0	0	1	0	2	4	22	1	2	1	1	2	1	1	1	1	1	1	1	3	3	0	1	1	1	1	0	1	0	1	3	0	2	3	1	1	3	39
1	24	0	1	0	0	0	0	0	0	1	0	0	0	0	0	0	0	2	1	2	1	2	2	2	1	1	1	1	1	0	2	2	1	0	1	1	1	1	1	2	1	1	2	2	2	1	1	0	37
1	23	0	0	0	0	0	0	0	0	1	0	1	0	0	1	0	2	5	1	1	1	1	1	2	1	0	2	2	2	1	2	1	1	1	2	1	1	1	1	1	0	0	1	2	2	1	0	1	34
1	21	0	2	2	2	2	1	1	0	3	0	1	1	0	4	1	1	21	1	1	1	1	2	2	1	1	1	2	0	0	1	2	0	1	0	1	1	1	1	1	0	0	1	0	1	0	0	0	24
1	22	1	1	1	1	2	0	0	0	1	2	0	2	0	0	0	0	11	1	0	1	1	1	0	0	0	0	2	1	0	2	0	0	1	1	2	1	0	0	1	0	0	0	1	1	1	0	1	19
1	22	2	2	1	1	1	2	1	2	1	2	2	0	0	0	2	2	21	1	2	1	2	3	2	1	2	2	2	1	1	2	1	1	1	0	1	1	1	1	1	2	1	1	1	2	1	1	1	40
1	26	1	2	2	1	2	1	1	1	1	0	1	2	1	3	2	1	22	1	1	1	1	2	1	1	1	2	2	1	2	2	2	1	1	1	1	1	1	1	2	1	0	1	1	2	1	2	1	38
1	21	1	3	0	0	0	2	2	1	3	1	2	0	0	0	2	2	19	1	3	1	1	2	1	0	0	1	2	0	1	2	3	0	0	1	0	0	1	0	0	1	1	0	3	2	2	1	0	30
2	23	1	1	2	2	0	2	2	0	4	0	1	0	0	3	2	0	20	1	2	1	1	1	2	1	2	1	1	1	1	2	1	1	1	1	2	1	1	1	1	1	0	1	2	0	2	0	0	33
1	22	1	1	1	1	0	2	0	1	2	3	0	1	2	3	2	2	22	1	1	1	1	2	1	1	1	0	1	1	1	1	2	1	1	0	1	1	1	1	1	0	0	1	2	2	0	1	0	28
2	22	1	0	2	2	1	0	0	0	3	1	0	0	0	3	2	2	17	1	3	1	2	1	2	1	1	2	1	1	1	2	3	2	1	2	2	1	1	1	1	1	1	2	2	1	2	1	2	45
1	26	1	1	2	0	0	0	0	1	3	0	3	1	0	0	0	0	12	1	1	2	1	1	1	1	1	2	2	1	1	1	1	1	1	1	1	1	1	1	1	1	1	1	3	1	1	0	0	33
2	21	2	1	1	3	1	2	0	2	3	0	1	0	0	1	3	2	22	0	2	0	0	2	0	0	1	2	1	1	1	3	3	0	1	1	0	2	0	0	0	0	0	1	3	0	0	0	0	24
2	22	3	3	2	4	2	3	3	4	4	1	4	0	1	2	4	3	43	1	2	1	2	3	1	1	1	2	2	1	2	3	2	1	1	2	2	1	1	2	1	1	1	2	3	3	1	2	1	49
2	22	0	0	0	1	1	1	0	0	0	0	0	0	0	1	1	0	5	1	0	2	2	1	2	1	1	1	2	1	1	2	0	1	0	1	2	1	2	1	1	0	1	2	2	2	2	2	1	38
1	22	2	2	0	2	2	2	2	3	3	0	2	0	0	0	3	2	25	2	2	2	2	2	2	2	2	3	3	1	2	2	3	2	2	2	2	2	2	2	1	2	2	3	2	2	1	2	2	61
1	22	1	2	2	2	1	1	1	2	3	2	0	1	0	2	2	1	23	0	0	0	0	1	1	0	0	1	1	1	1	1	1	1	0	1	1	1	1	1	1	1	1	1	2	1	1	1	1	24
1	21	0	0	1	1	0	0	0	0	3	0	1	0	0	0	0	0	6	2	0	1	1	0	0	1	1	0	0	1	0	0	0	1	0	0	0	0	0	0	0	1	0	0	1	0	0	0	0	10
2	22	1	2	1	0	1	0	0	0	2	1	0	0	0	3	2	2	15	1	0	1	1	2	1	1	2	1	2	1	1	2	0	0	1	1	1	0	1	1	1	2	1	1	2	1	2	1	2	34
2	22	0	1	0	2	1	0	0	0	2	0	0	0	0	2	0	1	9	0	1	1	1	0	0	1	0	1	2	1	3	1	0	0	0	1	0	0	0	0	0	0	1	0	2	0	0	0	1	17
1	23	0	2	0	1	0	0	1	1	2	0	0	1	0	3	2	2	15	1	2	1	1	2	2	0	1	1	2	1	2	2	1	1	1	1	2	1	1	1	2	1	1	1	3	2	2	1	1	41
1	22	1	1	0	0	0	0	0	1	1	0	1	0	0	2	2	1	10	1	0	2	2	0	2	1	2	0	2	1	0	0	1	1	1	1	1	1	1	1	1	0	1	2	0	0	0	0	0	25
1	24	1	3	2	2	2	3	3	1	1	0	2	1	1	3	2	2	29	1	2	2	2	2	2	2	1	2	2	1	2	2	3	1	1	2	2	1	1	1	1	2	2	2	3	2	3	2	2	54
1	24	2	3	0	3	2	1	3	3	3	2	4	2	2	0	3	2	35	2	2	1	2	2	2	1	0	2	2	1	0	2	2	0	1	1	2	0	1	1	0	1	1	1	1	3	0	0	0	34
1	26	0	1	0	0	0	0	0	0	3	0	0	0	0	2	0	1	7	0	0	0	0	0	1	0	0	0	0	0	0	0	0	0	1	0	0	0	0	1	1	0	0	1	0	0	0	0	0	5
1	23	1	2	1	1	1	0	0	1	3	1	0	0	0	3	0	1	15	1	2	1	2	1	2	1	1	1	1	1	1	2	2	1	1	1	2	1	2	2	1	1	1	1	3	1	2	1	1	41
1	24	2	1	2	4	2	2	2	1	2	1	0	1	2	0	2	2	26	1	3	1	1	3	2	0	1	3	2	0	1	3	3	1	0	1	1	1	1	0	0	1	0	2	2	2	1	2	0	39
1	24	0	0	0	0	0	0	0	0	1	0	0	0	0	0	0	0	1	1	0	1	1	1	0	0	0	0	1	1	0	1	1	1	1	0	1	1	1	1	1	0	0	1	0	0	0	0	0	16
1	21	2	3	2	2	2	3	3	3	4	0	0	2	1	0	4	3	34	1	2	1	1	2	2	1	1	1	1	0	2	2	2	1	1	2	1	1	1	1	1	2	1	1	2	2	2	2	2	42
1	24	0	3	0	0	1	0	0	0	0	0	2	2	1	1	2	1	13	1	0	1	2	2	2	0	0	3	0	1	1	3	0	1	0	1	0	1	2	2	0	2	1	1	3	3	0	2	0	35
1	21	0	1	0	1	1	0	0	0	0	0	0	0	0	0	1	1	5	1	1	1	1	1	1	1	1	1	2	1	1	1	1	1	1	1	1	2	1	1	1	1	1	1	1	1	1	1	0	31
1	23	0	2	2	0	0	0	0	0	0	0	0	0	0	0	2	1	7	0	0	1	1	3	0	0	0	2	3	2	1	1	1	0	0	0	0	0	0	0	0	0	0	0	2	2	0	2	0	21
1	23	0	1	0	0	0	0	0	0	1	0	0	0	0	0	0	0	2	1	2	1	1	3	1	1	1	1	1	1	0	1	1	0	1	1	1	0	0	0	0	1	1	0	1	2	0	0	0	24
2	23	0	1	1	2	0	1	0	0	2	0	0	0	0	4	0	0	11	0	2	1	1	2	1	1	1	0	0	1	0	2	1	1	1	0	1	1	1	1	1	0	0	1	0	1	0	0	0	22
1	23	1	3	3	4	2	1	0	1	4	0	1	1	2	0	1	3	27	2	1	2	2	2	2	1	2	2	2	1	2	2	2	2	1	2	2	2	2	2	2	2	2	2	2	2	1	2	2	55
1	22	1	2	2	2	2	2	1	1	2	1	1	1	1	2	2	2	25	1	1	1	1	1	2	1	1	1	1	1	1	1	1	1	1	1	1	1	1	1	1	1	1	1	1	1	1	1	0	30
2	22	2	3	1	2	1	0	1	2	2	1	1	1	2	3	3	1	26	2	2	2	2	1	2	2	1	3	2	2	3	3	3	2	1	1	3	2	3	3	2	3	3	3	3	1	2	2	3	67
2	24	1	3	3	3	4	4	4	2	2	0	3	2	1	1	3	3	39	2	3	3	2	3	3	2	3	3	3	1	3	3	3	1	1	2	2	2	2	2	2	3	3	2	3	3	3	3	3	74
2	22	0	2	1	2	2	2	2	1	0	0	1	0	0	2	2	2	19	1	2	1	1	2	2	0	0	2	2	1	2	1	0	2	0	2	1	1	1	1	1	1	0	2	2	2	2	2	2	39
2	27	0	0	0	0	0	0	0	0	0	0	0	0	0	2	0	0	2	1	1	1	1	1	1	1	1	1	1	1	1	1	1	1	1	1	1	1	1	1	1	1	1	1	2	1	1	1	1	31
2	24	1	3	4	3	3	1	0	0	3	0	2	1	0	3	3	4	31	1	3	1	2	3	1	2	0	3	3	0	1	3	3	1	0	2	2	1	1	1	1	1	1	2	2	3	1	3	1	49
2	26	1	2	2	1	0	0	0	0	2	0	1	1	0	0	1	2	13	1	2	1	1	2	1	1	1	1	1	1	1	2	3	0	0	0	0	1	1	1	1	0	0	1	3	3	2	1	1	34
2	21	2	3	3	3	2	1	1	2	3	0	0	3	0	0	2	2	27	1	2	1	1	3	2	0	0	3	2	3	2	2	2	0	0	2	0	0	0	2	0	2	1	1	2	2	2	2	2	42
2	21	1	2	4	1	0	0	0	0	3	0	0	2	0	3	0	0	16	0	2	0	1	1	0	0	0	1	0	0	0	2	1	0	0	0	0	3	0	0	0	0	0	0	2	0	0	0	0	13
1	21	0	2	2	0	2	0	0	0	3	0	0	0	0	0	2	1	12	0	1	0	0	2	0	0	0	0	0	0	2	3	0	0	0	0	0	0	0	0	0	2	0	0	3	2	0	0	2	17
2	21	2	0	1	2	0	0	0	2	2	3	1	2	0	3	2	3	23	0	3	1	1	3	3	0	0	1	1	0	2	3	2	0	0	1	2	0	0	0	0	1	1	2	3	0	3	0	0	33
1	24	0	0	0	0	0	0	0	0	0	0	0	0	0	0	0	0	0	0	1	0	1	0	0	0	0	0	0	0	0	0	0	0	0	0	0	0	0	0	0	0	0	0	0	0	0	0	0	2
1	21	3	2	1	3	1	0	2	1	0	0	1	2	0	0	2	1	19	1	2	0	0	2	2	0	0	2	2	1	0	2	0	0	0	1	0	1	0	2	0	1	0	0	2	3	1	1	3	29
1	22	0	1	0	2	1	2	1	1	3	1	1	1	0	0	2	2	18	2	2	2	2	3	2	2	1	2	2	0	2	3	1	1	1	2	2	1	1	2	2	2	1	2	2	2	2	2	1	52
1	21	2	2	2	2	2	2	1	2	1	2	2	1	2	2	2	2	29	2	2	1	1	2	2	1	1	1	1	1	1	2	2	1	1	1	1	1	1	1	2	2	2	2	2	2	2	2	2	45
1	22	1	2	1	2	1	1	2	2	4	1	1	1	1	2	1	1	24	1	0	0	0	1	0	0	2	0	0	1	1	2	0	0	0	0	2	0	0	1	1	1	0	1	2	1	0	0	0	17
2	21	0	0	0	0	0	0	0	0	0	0	0	0	0	1	0	1	2	1	2	2	2	2	2	0	1	2	0	1	1	2	0	0	1	1	2	0	1	0	0	0	0	2	3	0	1	1	0	30
1	21	3	2	4	3	2	0	0	0	2	0	0	0	0	0	1	2	19	2	0	2	2	2	2	0	1	1	1	2	0	1	0	2	1	0	1	1	2	0	1	1	0	2	2	0	0	0	0	29
1	21	0	1	0	1	0	0	0	0	0	0	0	0	0	0	1	0	3	1	1	1	1	2	1	1	1	1	2	0	1	2	1	1	1	0	1	1	1	1	1	1	0	1	2	2	1	1	0	31
2	34	1	1	1	0	0	0	0	1	0	0	0	0	0	0	2	0	6	1	1	1	1	1	1	1	1	1	1	1	1	1	1	1	1	1	1	1	1	1	1	1	1	1	2	1	1	1	1	31
2	22	1	2	1	2	1	1	0	1	3	0	0	1	1	2	1	2	19	0	1	0	0	1	1	0	0	1	1	1	1	2	0	0	0	1	0	0	0	0	0	1	0	1	2	1	2	0	0	17
1	21	0	1	0	2	0	0	0	0	1	0	0	0	0	3	0	0	7	1	1	1	1	0	0	1	1	1	1	1	1	3	2	1	0	0	2	1	1	1	1	1	0	2	2	0	0	0	0	27
2	21	0	2	2	2	0	1	1	0	3	0	0	0	0	3	1	0	15	1	1	2	1	1	2	1	1	1	2	1	1	1	1	1	1	1	2	1	1	1	1	1	1	1	2	1	1	1	1	35
1	22	2	3	1	1	1	2	2	2	1	2	2	2	3	1	3	2	30	1	1	1	1	2	2	1	1	1	0	0	2	2	1	1	0	1	0	0	0	0	0	1	1	0	3	1	2	1	1	28
2	22	0	2	0	0	0	1	1	0	0	0	2	1	0	0	3	2	12	1	2	2	1	2	2	1	2	3	2	2	3	2	2	1	1	2	1	2	1	2	2	1	2	2	3	2	2	1	2	54
2	21	0	2	0	2	3	2	2	1	3	2	2	1	0	3	1	2	26	1	0	0	1	2	1	0	0	0	1	0	1	3	0	1	0	0	0	0	0	0	0	1	0	1	2	1	1	0	0	17
1	21	0	0	0	2	0	0	0	0	2	0	0	1	0	1	0	0	6	0	2	0	1	1	1	1	1	0	0	1	2	0	3	1	0	0	0	0	1	1	0	1	0	0	1	1	2	0	0	21
2	24	0	1	1	1	1	0	0	0	1	0	0	0	0	3	0	0	8	0	1	1	1	1	1	0	1	1	1	0	2	1	0	1	1	0	1	1	0	0	0	0	0	1	2	1	0	1	0	20
1	21	0	1	1	2	1	1	0	1	2	0	1	1	0	1	2	2	16	1	2	0	1	2	2	1	1	2	1	1	2	1	1	0	0	1	1	1	1	0	0	1	0	1	2	0	0	0	0	26
1	23	2	1	3	2	0	0	0	0	2	0	1	0	0	2	0	1	14	1	1	0	0	2	1	1	1	1	1	1	1	1	1	1	0	1	1	1	1	1	1	1	1	1	2	2	1	0	0	28
1	26	0	0	0	0	0	0	0	0	2	0	0	0	0	0	0	1	3	1	0	1	1	1	1	0	1	1	1	0	0	1	0	1	0	0	1	0	1	0	0	0	0	1	0	1	0	0	0	14
2	22	2	3	1	3	2	2	2	2	3	0	2	1	1	4	3	3	34	1	3	2	1	2	2	1	1	2	2	2	2	2	1	2	0	2	2	2	2	1	1	2	2	2	2	3	2	2	2	53
1	21	0	0	0	0	0	3	2	1	0	0	3	0	0	2	0	0	11	1	0	2	2	1	1	2	1	1	2	1	1	1	1	2	1	1	1	1	2	2	1	1	1	1	1	1	1	1	1	36
1	22	0	0	1	1	0	0	1	1	0	0	1	1	0	0	0	1	7	1	0	1	1	0	1	1	1	1	1	2	1	1	0	1	1	1	0	1	1	1	1	1	0	1	1	0	0	0	0	22
1	22	1	0	0	0	0	0	0	0	3	0	0	0	0	1	0	0	5	2	1	2	2	0	2	1	2	2	2	2	1	2	1	2	0	2	2	2	2	1	1	1	1	2	0	0	0	0	0	38
2	21	2	3	1	1	2	1	1	2	2	0	1	0	2	4	4	2	28	1	1	0	0	1	0	1	0	1	1	1	2	2	1	0	0	1	0	0	0	1	0	0	0	0	2	1	2	1	0	20
2	22	0	2	1	3	2	1	0	0	2	0	0	0	0	0	2	2	15	1	0	1	2	2	1	1	1	2	1	2	1	2	0	1	1	1	1	1	1	2	1	2	1	1	2	2	1	1	0	36
1	28	0	0	0	1	0	0	0	0	2	0	0	0	0	0	0	0	3	1	2	2	2	2	2	2	2	1	2	1	1	2	2	1	1	1	1	1	2	2	2	1	1	2	1	1	2	1	1	45
1	20	2	3	1	1	2	1	0	1	3	0	0	1	1	3	2	3	24	1	3	1	1	2	2	0	0	1	0	0	2	3	2	0	0	0	1	1	1	1	0	1	0	1	2	3	2	3	0	34
2	20	2	1	2	2	0	1	0	0	0	1	0	0	0	0	2	0	11	0	2	1	1	2	2	1	0	2	3	1	2	3	1	1	0	2	1	1	1	0	0	2	1	1	2	1	1	1	2	38
2	20	1	3	2	3	3	0	0	0	3	2	3	0	1	3	3	3	30	2	0	2	2	2	1	3	0	2	2	0	2	3	1	0	0	2	2	2	2	2	1	2	0	0	3	0	2	1	0	41
2	25	0	1	2	2	0	0	0	0	2	1	0	0	0	4	1	1	14	1	1	0	0	1	0	0	0	0	0	0	0	1	0	0	0	0	0	0	0	0	0	0	0	1	1	1	1	1	0	9
2	23	1	2	3	3	3	2	2	2	2	0	3	1	1	1	2	2	30	2	2	1	1	2	0	1	1	2	1	1	1	2	1	1	0	0	1	1	1	1	1	0	0	1	2	1	2	0	0	30
2	20	2	2	1	2	1	2	1	2	1	0	1	0	0	3	2	1	21	1	2	1	1	2	2	1	1	2	1	1	1	1	1	1	1	1	1	1	1	1	1	1	1	1	2	1	1	1	1	35
2	23	1	3	0	2	2	2	2	2	1	0	2	2	1	4	2	3	29	2	2	1	2	2	2	2	2	2	2	2	2	2	1	1	1	1	1	1	1	1	2	1	1	2	2	2	2	1	2	48
2	21	1	2	1	0	1	0	0	1	2	0	0	0	0	1	1	3	13	0	1	1	1	2	2	0	1	0	1	2	0	1	1	0	0	1	0	0	0	0	0	2	0	1	2	2	1	0	0	22
1	22	1	1	1	1	1	2	1	1	2	0	0	1	0	3	0	1	16	1	2	1	1	2	1	1	1	1	2	1	1	2	1	1	1	1	1	1	1	1	1	0	1	1	1	1	1	1	1	33
1	21	1	3	1	1	0	2	0	0	1	0	0	0	1	1	3	2	16	0	0	0	0	0	0	0	0	3	1	0	0	0	0	0	0	0	0	0	0	0	0	3	0	0	2	0	0	0	2	11
1	27	1	1	1	1	0	0	1	1	1	0	1	0	0	1	1	1	11	1	2	0	1	1	2	0	0	2	2	1	2	2	2	1	1	2	1	1	1	1	1	1	1	1	2	1	1	1	1	36
2	21	0	2	1	3	1	0	1	1	3	0	1	0	2	1	2	2	20	2	1	1	1	1	0	1	1	1	1	1	2	2	0	0	0	1	1	1	0	1	0	1	0	1	2	1	0	2	0	26
2	21	0	1	2	1	0	0	0	0	2	0	0	0	0	1	1	1	9	2	2	2	2	2	3	2	1	2	3	2	1	3	1	1	2	3	3	2	2	2	3	1	1	3	3	1	1	1	1	58
1	24	0	2	0	0	0	0	0	0	2	0	0	0	0	0	0	2	6	0	1	0	0	1	0	0	0	1	1	0	0	0	0	0	0	0	0	0	0	0	0	0	0	1	2	1	0	0	0	8
1	23	1	2	2	1	3	3	3	1	4	2	2	1	4	2	3	3	37	2	3	0	0	3	1	1	0	3	3	2	3	3	2	0	1	2	3	2	0	2	2	0	0	0	2	2	3	2	3	50
2	38	1	2	2	1	1	0	1	0	2	1	0	1	0	2	0	1	15	1	2	1	2	1	1	1	1	1	2	2	1	1	1	1	1	1	1	1	1	1	1	1	1	1	1	1	1	1	2	35
1	21	0	1	1	1	1	2	0	0	0	0	0	0	1	0	1	1	9	0	2	0	0	2	2	0	0	3	1	1	2	2	2	0	1	1	0	0	0	0	1	3	0	0	3	2	1	2	2	33
1	21	1	2	1	0	1	0	0	0	1	0	0	0	0	1	1	1	9	2	0	2	2	0	1	1	1	2	2	1	1	1	0	1	1	2	2	2	2	1	2	2	1	2	2	0	0	0	1	37
2	20	2	4	3	3	2	1	1	3	4	1	2	3	3	4	3	4	43	2	3	2	2	3	3	3	2	3	3	3	3	3	3	1	0	1	1	2	2	2	1	3	2	2	3	3	3	3	3	70
1	21	0	0	1	1	0	0	0	0	2	0	0	0	0	1	0	0	5	2	1	0	1	2	2	1	1	1	1	2	2	2	0	1	1	1	1	1	0	0	1	1	1	1	2	2	1	1	0	33
2	20	2	2	2	3	1	1	0	1	1	0	1	2	0	3	2	1	22	1	1	1	1	1	2	1	2	3	2	1	1	2	1	1	0	1	1	1	1	2	1	1	1	2	1	1	0	0	0	34
2	22	0	2	2	2	1	1	1	0	1	0	1	0	0	2	1	2	16	2	2	0	1	1	2	1	0	1	1	1	0	2	1	0	1	1	1	1	1	1	1	1	1	1	2	0	0	0	0	27
1	21	1	2	0	2	1	0	0	2	0	0	0	0	2	1	3	1	15	1	0	1	1	0	0	1	3	0	1	1	0	3	0	0	0	0	0	0	0	1	1	1	0	1	1	1	0	0	0	18
2	21	2	3	1	1	1	2	0	0	1	0	1	1	0	1	2	2	18	2	2	1	2	2	2	1	1	1	2	1	2	2	1	1	1	2	1	2	1	1	1	1	1	2	2	2	2	2	1	45
2	21	0	1	1	3	2	0	0	0	1	1	0	1	0	2	1	1	14	1	3	2	2	1	2	1	2	2	2	1	0	2	2	1	1	1	2	0	1	1	1	2	2	2	2	1	1	0	0	41
2	22	1	1	1	2	1	0	0	0	3	1	0	0	1	2	2	1	16	1	2	1	1	1	2	1	1	1	1	1	2	2	2	2	1	1	1	1	1	1	1	1	1	1	2	1	1	1	1	37
2	22	1	3	0	2	1	0	0	2	3	0	2	1	0	4	3	3	25	1	2	1	2	2	1	1	1	0	1	1	0	2	1	1	0	1	1	2	1	1	0	1	0	2	1	1	1	1	0	30
2	21	2	2	2	3	3	0	2	0	3	2	1	2	0	1	2	2	27	3	1	1	3	1	1	1	2	2	2	1	0	2	1	1	0	0	3	2	2	2	1	0	0	2	3	0	2	1	0	40
1	22	1	2	3	1	2	0	0	1	0	0	0	0	0	3	2	1	16	2	0	1	2	1	1	1	1	0	2	1	1	2	0	1	0	0	2	2	1	1	2	1	0	2	0	1	1	0	0	29
1	23	2	3	0	2	3	0	0	0	3	1	0	0	0	4	3	3	24	0	1	2	2	3	1	1	3	0	2	2	0	3	0	1	1	2	1	2	2	2	2	2	1	2	1	2	0	0	1	42
1	23	2	1	2	2	0	0	0	2	1	0	0	1	0	1	0	1	13	1	1	2	2	2	2	1	2	2	1	1	2	2	1	1	1	1	2	1	1	1	1	1	1	2	2	1	1	1	1	41
[truncated: 105 more columns]

## Sheet: KNQ
	The Korean version of Nijmegen Questionnaire (KNQ)
Variable	Item
KNQ01	Chest pain
KNQ02	Feeling tense
KNQ03	Blurred vision
KNQ04	Dizzy spells
KNQ05	Feeling tense
KNQ06	Faster or deeper breathing
KNQ07	Short of breath
KNQ08	Tight feelings in chest
KNQ09	Bloated feeling in stomach
KNQ10	Tingling fingers
KNQ11	Unable to breathe deeply
KNQ12	stiff fingers or arms
KNQ13	Tight feelings round mouth
KNQ14	Cold hands or feet
KNQ15	Palpitations
KNQ16	Feeling of anxiety

## Sheet: KGHQ-30
	한국판 일반정신건강척도-30 (KGHQ-30)
Variable	Item
KGHQ01	하고 있는 일에 잘 집중할 수 있었습니까?
KGHQ02	걱정 때문에 잠을 잘 못 잔 적이 많았습니까?
KGHQ03	자신이 여러 면에서 쓸모 있는 역할을 잘 하고 있다고 느꼈습니까?
KGHQ04	매사에 올바른 결정을 잘 내릴 수 있었습니까?
KGHQ05	계속해서 긴장감을 느낀 적이 자주 있었습니까?
KGHQ06	어려움을 극복할 수 없다고 느낀 적이 있습니까?
KGHQ07	일상적인 활동을 즐겁게 할 수 있었습니까?
KGHQ08	문제가 생기면 그것을 피하지 않고 맞서서 해결하려고 하였습니까?
KGHQ09	우울감과 불행감을 느낀 적이 많습니까?
KGHQ10	자신감이 없어졌다고 느꼈습니까?
KGHQ11	그 전과 같은 정도로 외출을 하였습니까?
KGHQ12	인생이 절망적이라고 느낀 적이 있습니까?
KGHQ13	신경이 쓰여서 힘들게 느껴진 일이 많았습니까?
KGHQ14	밤에 잠을 잘 못 이루거나 많이 설치곤 합니까?
KGHQ15	어떤 일을 할 때 대부분의 다른 사람들이 하는 만큼 그 일을 잘 처리할 수 있었습니까?
KGHQ16	당신과 가까운 사람들에게 따뜻함과 애정을 느낄 수 있었습니까?
KGHQ17	자신의 미래를 회의적으로 느꼈습니까?
KGHQ18	부지런히 생활하며 일에 전념할 수 있었습니까?
KGHQ19	다른 사람들과 잘 지내는 것이 어렵지 않게 느껴졌습니까?
KGHQ20	전반적으로 자신이 일을 잘 하고 있다고 느꼈습니까?
KGHQ21	대체적으로 행복하다고 느꼈습니까?
KGHQ22	사람들과의 대화시간을 많이 가진 편입니까?
KGHQ23	인생이 항상 고생스러운 것으로 생각되었습니까?
KGHQ24	자신이 가치 없는 사람이라는 생각을 자주 하였습니까?
KGHQ25	자신의 일을 처리해 온 방법에 만족하십니까?
KGHQ26	모든 일이 한꺼번에 당신을 힘들게 한다고 느낀 적이 있습니까?
KGHQ27	언제나 초조감이나 긴장감을 느끼는 편이었습니까?
KGHQ28	때때로 신경이 쇠약해져서 아무 것도 할 수 없던 적이 있습니까?
KGHQ29	별 뚜렷한 이유도 없이 공포와 두려움을 느낀 적이 많습니까?
KGHQ30	인생이 살 가치가 없게 느껴진 적이 있습니까?

## Sheet: SF-36
	SF-36
Variable	Items
SF3601	In general, would you say your health is:
SF3602	Compared to one year ago,
	※ The following items are about activities you might do during a typical day. Does your health now limit you in these activities? If so, how much?
SF3603	Vigorous activities, such as running, lifting heavy objects, participating in strenuous sports
SF3604	Moderate activities, such as moving a table, pushing a vacuum cleaner, bowling, or playing golf
SF3605	Lifting or carrying groceries
SF3606	Climbing several flights of stairs
SF3607	Climbing one flight of stairs
SF3608	Bending, kneeling, or stooping
SF3609	Walking more than a mile
SF3610	Walking several blocks
SF3611	Walking one block
SF3612	Bathing or dressing yourself
	※ During the past 4 weeks, have you had any of the following problems with your work or other regular daily activities as a result of your physical health?
SF3613	Cut down the amount of time you spent on work or other activities
SF3614	Accomplished less than you would like
SF3615	Were limited in the kind of work or other activities
SF3616	Had difficulty performing the work or other activities (for example, it took extra effort)
	※ During the past 4 weeks, have you had any of the following problems with your work or other regular daily activities as a result of any emotional problems (such as feeling depressed or anxious)?
SF3617	Cut down the amount of time you spent on work or other activities
SF3618	Accomplished less than you would like
SF3619	Didn't do work or other activities as carefully as usual
SF3620	During the past 4 weeks, to what extent has your physical health or emotional problems interfered with your normal social activities with family, friends, neighbors, or groups?
SF3621	How much bodily pain have you had during the past 4 weeks?
SF3622	During the past 4 weeks, how much did pain interfere with your normal work (including both work outside the home and housework)?
	※ These questions are about how you feel and how things have been with you during the past 4 weeks. For each question, please give the one answer that comes closest to the way you have been feeling.
SF3623	Did you feel full of pep?
SF3624	Have you been a very nervous person?
SF3625	Have you felt so down in the dumps that nothing could cheer you up?
SF3626	Have you felt calm and peaceful?
SF3627	Did you have a lot of energy?
SF3628	Have you felt downhearted and blue?
SF3629	Did you feel worn out?
SF3630	Have you been a happy person?
SF3631	Did you feel tired?
SF3632	During the past 4 weeks, how much of the time has your physical health or emotional problems interfered with your social activities (like visiting with friends, relatives, etc.)?
SF3633	I seem to get sick a little easier than other people
SF3634	I am as healthy as anybody I know
SF3635	I expect my health to get worse
SF3636	My health is excellent
